# Supplementary material for: Robust Identification of Noncoding RNA from Transcriptomes Requires Phylogenetically-Informed Sampling
Source: PLoS Comput Biol. 2014 Oct 30;10(10):e1003907. doi: 10.1371/journal.pcbi.1003907 (PMC4214555; doi:10.1371/journal.pcbi.1003907)
Supplement: Table S1 — The Pfam, Rfam and RUF identifiers for each entry corresponding to Figure 1. (XLS) [file pcbi.1003907.s001.xls]

## Sheet: Top50 Transcripts of AREBA Spec
CP000816	CP000678	AE017199	AE009950	AE006641	AE017225	AE017194	AE016877	CP001503:CP001504	AE001363	FN543502	CP000721	AM180355	CP000800	U00096	CP000249	AE000511	CP000947	CP003200	AE017354	CP002002	CP002382	AL123456	U00089	AE004969	AP009380	AE015924	BX548174	AM942759	CP000438	AE004091	AE015451	CP000143:CP000144	AE014613	CP000253	AM743169	CP000951	CP000100	AE003852:AE003853	FM954972:FM954973	AE008923
Ignicoccus_hospitalis	Methanobrevibacter_smithii_ATCC_35061	Nanoarchaeum_equitans_Ignicoccus_hospitalis	Pyrococcus_furiosus	Sulfolobus_solfataricus_P2	Bacillus_anthracis_Sterne	Bacillus_cereus_ATCC_10987	Bacillus_cereus_ATCC_14579	Burkholderia_glumae_BGR1	Chlamydophila_pneumoniae_CWL029	Citrobacter_rodentium	Clostridium_beijerinckii_NCIMB_8052	Clostridium_difficile_630	Escherichia_coli_ETEC_E24377A	Escherichia_coli_K-12_MG1665	Frankia_sp._CcI3	Helicobacter_pylori	Histophilus_somnus_2336	Klebsiella_pneumoniae_cifa_HP1	Legionella_pneumophila	Listeria_monocytogenes	Micavibrio_aeruginosavorus_ARL-13	Mycobacterium_tuberculosis_H37Rv	Mycoplasma_pneumoniae_M129	Neisseria_gonorrhoeae_FA_1090	Porphyromonas_gingivalis_ATCC_33277	Porphyromonas_gingivalis_W83	Prochlorococcus_marinus_MED4_CCMP1986	Proteus_mirabilis	Pseudomonas_aeruginosa_PA14	Pseudomonas_aeruginosa_PAO1	Pseudomonas_putida_KT2440	Rhodobacter_sphaeroides	Salmonella_enterica_Typhi_Ty2	Staphylococcus_aureus_NCTC_8325	Stenotrophomonas_maltophilia	Synechococcus_elongatus_PCC_7002	Synechococcus_elongatus_PCC_7942	Vibrio_cholerae_O1_biovar_El_Tor_N16961	Vibrio_splendidus_LGP32	Xanthomonas_citri_subsp._citri_306
RF01959:SSU_rRNA_archaea:4953	RF01959:SSU_rRNA_archaea:15697	RF00001:5S_rRNA:8002	RF01152:sR1:8055	RF01959:SSU_rRNA_archaea:8997	PF00542:Ribosomal_L12:10445	RF00002:5_8S_rRNA:8873	RF00002:5_8S_rRNA:8729	RF00002:5_8S_rRNA:15336	RF00177:SSU_rRNA_bacteria:188	RF00177:SSU_rRNA_bacteria:8043	RF01118:PK-G12rRNA:13646	PF01475:FUR:3681	RF00177:SSU_rRNA_bacteria:15367	RUF_3069264_3069480:+:15897	RF00001:5S_rRNA:15603	RF00005:tRNA:8117	RF00001:5S_rRNA:15894	PF01281:Ribosomal_L9_N:7988	RF01118:PK-G12rRNA:8244	RF00005:tRNA:5743	RF01118:PK-G12rRNA:46935	RF00005:tRNA:8002	RF00177:SSU_rRNA_bacteria:7994	RF00005:tRNA:30741	PF04542:Sigma70_r2:15694	RF00005:tRNA:8000	RF01118:PK-G12rRNA:15805	RUF_3608636_3609282:+:14631	RF01850:beta_tmRNA:7634	RF00005:tRNA:15962	RUF_5312724_5312855:-:2292	RF00177:SSU_rRNA_bacteria:15838	RUF_2692282_2692329:+:16727	RF01118:PK-G12rRNA:15965	RF01118:PK-G12rRNA:3170	RF00005:tRNA:8003	RF00005:tRNA:11391	RF00001:5S_rRNA:8564	RF01118:PK-G12rRNA:7807	RF00023:tmRNA:14861
RF00001:5S_rRNA:3585	RF01857:Archaea_SRP:12146	RF00002:5_8S_rRNA:8000	RF00095:snoPyro_CD:8054	RF01145:sR14:8007	PF00166:Cpn10:9177	RF00011:RNaseP_bact_b:6251	RF00011:RNaseP_bact_b:6246	RF01850:beta_tmRNA:15085	RUF_1005276_1005392:+:119	RF01118:PK-G12rRNA:4169	RF00002:5_8S_rRNA:8814	PF06397:Desulfoferrod_N:2822	RUF_4517517_4517570:+:15174	RF01118:PK-G12rRNA:15836	RF00177:SSU_rRNA_bacteria:15270	RF01069:purD:8022	RF00010:RNaseP_bact_a:3699	RF00127:t44:7968	RF00023:tmRNA:8086	RF00001:5S_rRNA:3473	RF00177:SSU_rRNA_bacteria:31008	RF00177:SSU_rRNA_bacteria:7990	RF01118:PK-G12rRNA:7993	RF01695:C4:19418	PF08281:Sigma70_r4_2:15662	RF00001:5S_rRNA:7994	RF00177:SSU_rRNA_bacteria:15340	RUF_3034893_3035539:+:14329	RF00023:tmRNA:7614	RF00023:tmRNA:15912	RUF_171212_171364:+:1732	RF01118:PK-G12rRNA:15816	PF08884:Flagellin_D3:6074	RF00002:5_8S_rRNA:15951	RF00001:5S_rRNA:3079	RF00023:tmRNA:7945	RF00169:Bacteria_small_SRP:9138	RF00002:5_8S_rRNA:8154	RF00018:CsrB:7771	RF00177:SSU_rRNA_bacteria:14821
RUF_795075_795246:-:181	RF00001:5S_rRNA:8122	RF01959:SSU_rRNA_archaea:7226	RF01125:sR4:8054	RF01139:sR2:7990	PF00466:Ribosomal_L10:8881	RF00010:RNaseP_bact_a:6175	RF00010:RNaseP_bact_a:6161	RF00023:tmRNA:10850	RF01118:PK-G12rRNA:42	PF00550:PP-binding:3262	RF00023:tmRNA:8749	PF04122:CW_binding_2:2385	PF01000:RNA_pol_A_bac:15148	RF00177:SSU_rRNA_bacteria:15810	RF01118:PK-G12rRNA:12600	RUF_1470879_1471014:-:8008	RF01850:beta_tmRNA:3219	RF01343:CRISPR-DR33:7964	RF00177:SSU_rRNA_bacteria:7951	RF00177:SSU_rRNA_bacteria:2382	PF13609:Porin_4:3272	RF00023:tmRNA:7989	PF03144:GTP_EFTU_D2:526	RF00013:6S:16664	PF00691:OmpA:15491	RF01693:Bacteroidales-1:7939	PF00421:PSII:6513	RUF_3346279_3346925:+:10846	RF01118:PK-G12rRNA:7610	RF01118:PK-G12rRNA:15881	RUF_697630_697800:+:1684	PF13609:Porin_4:13365	PF13415:Kelch_3:4573	PF03144:GTP_EFTU_D2:15865	RF00177:SSU_rRNA_bacteria:2389	RUF_2935512_2935882:+:3200	RF00001:5S_rRNA:8491	RF00018:CsrB:8059	RF00001:5S_rRNA:7503	RF00001:5S_rRNA:13499
RUF_617415_617531:+:165	RF00373:RNaseP_arch:6162	RUF_164078_164168:-:3365	RF01126:sR41:8045	RF00095:snoPyro_CD:4594	PF01515:PTA_PTB:8377	PF00333:Ribosomal_S5:4975	RUF_139648_139830:+:5780	RF00177:SSU_rRNA_bacteria:9455	PF03503:Chlam_OMP3:24	RF00127:t44:3177	RF00177:SSU_rRNA_bacteria:8567	PF01880:Desulfoferrodox:2376	PF01848:HOK_GEF:14444	RUF_4126416_4126694:+:15755	RF00023:tmRNA:11897	RUF_1008391_1008462:+:7999	RF00005:tRNA:3216	RF00023:tmRNA:7923	PF05150:Legionella_OMP:6326	RF01118:PK-G12rRNA:1249	PF04964:Flp_Fap:914	RF01118:PK-G12rRNA:7988	PF02381:MraZ:434	RF00023:tmRNA:12817	PF00216:Bac_DNA_binding:14889	RF00002:5_8S_rRNA:7901	RUF_979900_979965:+:6080	RUF_455039_455851:+:9741	RF01675:CrcZ:4898	RF00177:SSU_rRNA_bacteria:15879	RUF_524777_524928:+:1663	RUF_33597_33674:-:12817	PF00669:Flagellin_N:3941	PF00009:GTP_EFTU:15863	RF00002:5_8S_rRNA:1364	PF00502:Phycobilisome:2874	RF00177:SSU_rRNA_bacteria:6557	RF00177:SSU_rRNA_bacteria:8043	RF00177:SSU_rRNA_bacteria:5968	RF01118:PK-G12rRNA:12685
RF01857:Archaea_SRP:108	RUF_515790_516060:+:5837	RF00095:snoPyro_CD:943	RF01150:sR11:8039	RF01120:sR33:3813	RUF_131439_131497:+:7473	RF00177:SSU_rRNA_bacteria:4811	PF00333:Ribosomal_S5:4976	RF00010:RNaseP_bact_a:8742	PF00216:Bac_DNA_binding:22	PF00542:Ribosomal_L12:3006	RF00169:Bacteria_small_SRP:7208	PF00037:Fer4:2149	PF00466:Ribosomal_L10:13797	RUF_1112735_1112801:+:15707	RUF_1410438_1410575:+:9053	RF00001:5S_rRNA:7995	RF00023:tmRNA:2555	RF00018:CsrB:7903	RF00010:RNaseP_bact_a:6211	RF01776:RatA:961	RUF_475881_476062:+:816	RF00001:5S_rRNA:7981	RF00023:tmRNA:424	RF02221:sRNA-Xcc1:8036	PF00037:Fer4:14418	RF01685:6S-Flavo:7898	RUF_980123_980195:+:3802	RUF_3878757_3879569:+:9596	RF00010:RNaseP_bact_a:4744	RF01850:beta_tmRNA:15861	RUF_1325325_1325479:+:1654	RUF_942651_943015:+:6418	RUF_4506812_4506883:-:3088	RF00177:SSU_rRNA_bacteria:15829	RF00023:tmRNA:1034	RF00169:Bacteria_small_SRP:2830	RUF_1274258_1274437:+:6205	RF00005:tRNA:8039	PF00276:Ribosomal_L23:5876	PF04325:DUF465:10643
PF00118:Cpn60_TCP1:61	PF00808:CBFD_NFYB_HMF:4878	RF01274:sR45:943	RF01128:sR43:8033	RF01150:sR11:3095	PF03947:Ribosomal_L2_C:6840	PF00557:Peptidase_M24:3982	RF00177:SSU_rRNA_bacteria:4734	RF00001:5S_rRNA:8643	RF00023:tmRNA:22	RF00018:CsrB:2604	RF01854:Bacteria_large_SRP:5842	RF00013:6S:2088	PF00416:Ribosomal_S13:13794	PF12035:DUF3521:15696	RF00005:tRNA:6310	RF00023:tmRNA:7988	PF13956:Ibs_toxin:1354	RF00084:CsrC:7876	PF00700:Flagellin_C:5753	RF01483:rli56:943	RF00001:5S_rRNA:762	RF00169:Bacteria_small_SRP:6597	PF00676:E1_dh:421	RF00010:RNaseP_bact_a:6262	PF00830:Ribosomal_L28:14018	RF00177:SSU_rRNA_bacteria:7881	PF00283:Cytochrom_B559:2749	RUF_3571889_3572701:+:9571	RF00177:SSU_rRNA_bacteria:4322	RF00010:RNaseP_bact_a:15848	RUF_176623_176793:+:1598	RUF_3188198_3188603:+:4861	RF01118:PK-G12rRNA:2149	PF00466:Ribosomal_L10:15817	RF00005:tRNA:724	PF06868:DUF1257:2758	RUF_1170773_1170842:+:6156	RF01118:PK-G12rRNA:8035	RF00005:tRNA:4448	RF00013:6S:9141
RF00373:RNaseP_arch:61	RUF_332995_333326:+:3366	RUF_334558_334634:+:401	RF01119:sR32:8029	RUF_105154_105249:-:1802	PF00395:SLH:6737	PF01196:Ribosomal_L17:3839	PF00557:Peptidase_M24:4021	RF00013:6S:8063	PF02201:SWIB:19	PF00267:Porin_1:2244	RF00010:RNaseP_bact_a:4463	RUF_1259865_1260134:+:2064	RF00140:Alpha_RBS:13257	PF07119:DUF1375:15665	RF00010:RNaseP_bact_a:6189	RF01118:PK-G12rRNA:7985	RF00013:6S:1177	RF00114:S15:7844	PF00669:Flagellin_N:4963	RF00555:L13_leader:760	PF00216:Bac_DNA_binding:701	PF02467:Whib:5699	PF00107:ADH_zinc_N:353	RF01850:beta_tmRNA:4836	RF00023:tmRNA:12579	RF00023:tmRNA:7112	PF00909:Ammonium_transp:2056	RUF_2451325_2452137:+:9096	PF11839:DUF3359:3945	PF07650:KH_2:15692	RUF_2548422_2548666:+:1018	RF00010:RNaseP_bact_a:3343	PF05364:SecIII_SopE_N:2007	PF03764:EFG_IV:15814	RF02232:sX13:660	RUF_2302708_2302888:+:2436	RF00023:tmRNA:5869	RF00010:RNaseP_bact_a:8031	PF00573:Ribosomal_L4:2738	RUF_4276805_4277002:-:7556
PF02915:Rubrerythrin:52	RUF_519527_520013:+:3102	RF01152:sR1:325	RF01120:sR33:8029	RF00001:5S_rRNA:1693	PF13790:DUF4182:6363	PF03719:Ribosomal_S5_C:3736	PF01196:Ribosomal_L17:3809	PF13609:Porin_4:5304	RUF_668156_668405:+:19	RUF_1243354_1243427:+:2219	RF00230:T-box:4278	RUF_3081391_3081580:-:1661	PF00009:GTP_EFTU:13057	PF03725:RNase_PH_C:15645	RUF_548147_548257:+:4212	RUF_1278192_1278309:-:7978	RUF_259972_260116:+:1132	PF00166:Cpn10:7792	PF07196:Flagellin_IN:4421	PF01313:Bac_export_3:604	PF07382:HC2:662	RF01066:6C:5127	RUF_119827_120056:+:339	RUF_785652_785741:+:3905	RF00174:Cobalamin:12467	RF01118:PK-G12rRNA:6142	RF01419:IsrR:2029	RF00023:tmRNA:8069	RUF_3713501_3713607:-:3441	PF00679:EFG_C:15666	RF01118:PK-G12rRNA:814	RUF_1468_1574:+:3026	RF00177:SSU_rRNA_bacteria:1997	PF00679:EFG_C:15795	RF00013:6S:582	RUF_630090_630537:+:2271	RUF_340129_340287:+:5038	RF00023:tmRNA:8003	PF00203:Ribosomal_S19:1764	RUF_3661751_3661962:+:7093
PF13579:Glyco_trans_4_4:48	PF00543:P-II:2991	RUF_432080_432287:+:324	RF01136:sR28:8021	PF01918:Alba:1589	PF02780:Transketolase_C:5897	PF00298:Ribosomal_L11:3648	PF00298:Ribosomal_L11:3727	PF00313:CSD:5275	PF04070:DUF378:17	PF03144:GTP_EFTU_D2:2145	RUF_3638471_3638883:+:3564	PF02915:Rubrerythrin:1342	PF00578:AhpC-TSA:13009	PF00338:Ribosomal_S10:15536	PF00011:HSP20:2253	RF01741:hopC:7971	RF00169:Bacteria_small_SRP:1128	RUF_394729_394802:-:7720	RF00013:6S:2297	PF01649:Ribosomal_S20p:601	RF00010:RNaseP_bact_a:635	PF02604:PhdYeFM_antitox:4356	PF03086:DUF240:279	RF00504:Glycine:3840	PF00471:Ribosomal_L33:11882	RF00174:Cobalamin:4815	PF01405:PsbT:1899	RF00010:RNaseP_bact_a:6317	RF00001:5S_rRNA:3295	PF00177:Ribosomal_S7:15654	RF00177:SSU_rRNA_bacteria:781	PF13505:OMP_b-brl:2941	PF00700:Flagellin_C:1803	PF00436:SSB:15758	RF02240:Xoo1:321	PF01405:PsbT:2237	PF00037:Fer4:4008	PF13609:Porin_4:7946	PF00297:Ribosomal_L3:1476	PF08042:PqqA:6463
PF11520:Cren7:45	PF07670:Gate:2360	RF00005:tRNA:276	RF01139:sR2:8021	RUF_2033485_2033587:+:1556	RUF_3622719_3622821:+:5784	PF03118:RNA_pol_A_CTD:3444	PF03719:Ribosomal_S5_C:3714	PF00691:OmpA:3568	RUF_1002113_1002414:+:16	PF00009:GTP_EFTU:2058	PF04531:Phage_holin_1:3290	RUF_1412471_1412596:+:1136	PF00410:Ribosomal_S8:13008	PF00175:NAD_binding_1:15511	RUF_5197015_5197167:+:1877	RF00177:SSU_rRNA_bacteria:7962	RF01854:Bacteria_large_SRP:1128	RUF_4650873_4650987:+:7712	RUF_80859_81032:+:2289	PF00756:Esterase:554	RUF_889809_890005:+:580	PF00253:Ribosomal_S14:4239	RF00011:RNaseP_bact_b:255	RUF_1994807_1995171:+:3061	RUF_820640_821387:+:11516	RF00010:RNaseP_bact_a:3373	PF00124:Photo_RC:1872	RF00177:SSU_rRNA_bacteria:5338	RUF_734889_734981:+:2465	PF00466:Ribosomal_L10:15654	RF00140:Alpha_RBS:434	PF01250:Ribosomal_S6:2670	RF00018:CsrB:1578	PF14492:EFG_II:15758	RF00010:RNaseP_bact_a:305	PF00124:Photo_RC:1694	RUF_2288886_2288961:+:3161	PF00347:Ribosomal_L6:7864	PF00237:Ribosomal_L22:1472	RUF_4579572_4579749:-:5810
PF00578:AhpC-TSA:44	PF00120:Gln-synt_C:2073	PF00808:CBFD_NFYB_HMF:226	RF01306:sR52:8021	RUF_749342_749417:-:1521	PF01165:Ribosomal_S21:5750	RF00023:tmRNA:3425	PF03118:RNA_pol_A_CTD:3444	RF01766:cspA:3475	RUF_642859_643027:+:15	PF01389:OmpA_membrane:1830	PF12788:YmaF:2003	RUF_1412453_1412596:+:1121	PF00550:PP-binding:12967	PF08884:Flagellin_D3:15461	RUF_810412_810517:+:1648	RUF_860273_860356:-:7928	RF00127:t44:449	RF01832:ROSE_2:7561	PF00216:Bac_DNA_binding:2140	RF01489:sbrA:494	PF00700:Flagellin_C:420	RF00010:RNaseP_bact_a:4221	RF00010:RNaseP_bact_a:244	PF07927:YcfA:2858	PF04324:Fer2_BFD:10840	RUF_1181202_1181445:-:2628	PF00284:Cytochrom_B559a:1861	RUF_1100745_1100841:+:4616	PF14492:EFG_II:2366	PF00181:Ribosomal_L2:15653	PF00444:Ribosomal_L36:389	RUF_2592842_2592959:+:2282	RUF_681113_681178:+:1492	PF02866:Ldh_1_C:15713	RUF_1032370_1032476:+:258	PF02597:ThiS:1554	RF01118:PK-G12rRNA:2982	PF00009:GTP_EFTU:7857	RF00114:S15:1437	PF13505:OMP_b-brl:4503
RF00005:tRNA:42	PF00909:Ammonium_transp:1884	RUF_113561_113655:-:218	RF01147:sR12:8020	RF01857:Archaea_SRP:1106	RUF_115934_116050:+:5589	PF00861:Ribosomal_L18p:3382	RF00023:tmRNA:3408	PF00118:Cpn60_TCP1:2715	PF00004:AAA:11	RUF_4407566_4407728:+:1820	PF09394:Inhibitor_I42:1691	PF02378:PTS_EIIC:1063	PF00237:Ribosomal_L22:12630	PF02874:ATP-synt_ab_N:15434	RUF_1271456_1271588:-:1600	RF00059:TPP:7869	RF01394:isrK:438	RUF_4037337_4037557:-:7524	RUF_2558031_2558081:+:1801	RF00002:5_8S_rRNA:477	PF13202:EF-hand_5:345	PF07498:Rho_N:3575	PF00254:FKBP_C:164	RUF_1828389_1828442:+:2720	PF01245:Ribosomal_L19:10720	RUF_1786017_1786171:-:1710	PF03144:GTP_EFTU_D2:1846	PF00707:IF3_C:2999	PF03413:PepSY:2135	PF00276:Ribosomal_L23:15645	PF00416:Ribosomal_S13:329	PF01084:Ribosomal_S18:2212	PF07487:SopE_GEF:1227	PF00056:Ldh_1_N:15668	RUF_936300_936357:+:229	RUF_1223836_1223941:+:1528	RUF_219869_219926:+:2982	PF00707:IF3_C:7826	PF00861:Ribosomal_L18p:1293	RUF_5068810_5069012:-:3266
PF10417:1-cysPrx_C:41	PF07664:FeoB_C:1819	RUF_375319_375397:-:208	RF01134:sR30:8018	PF01336:tRNA_anti-codon:930	PF02812:ELFV_dehydrog_N:5405	PF00467:KOW:3288	PF00861:Ribosomal_L18p:3368	PF00166:Cpn10:2690	PF00572:Ribosomal_L13:9	PF00466:Ribosomal_L10:1801	RF00001:5S_rRNA:1663	PF12211:LMWSLP_N:1043	PF00573:Ribosomal_L4:12480	PF02754:CCG:15431	PF00166:Cpn10:1307	RUF_1227439_1227530:-:7557	PF00238:Ribosomal_L14:427	PF01389:OmpA_membrane:7483	RF00005:tRNA:1712	PF03838:RecU:394	PF04325:DUF465:290	PF00366:Ribosomal_S17:3391	PF00009:GTP_EFTU:161	PF00471:Ribosomal_L33:2617	PF00886:Ribosomal_S16:10622	RUF_1344551_1344666:-:1421	PF00936:BMC:1778	PF00575:S1:2795	PF00575:S1:2073	PF05736:OprF:15632	PF00344:SecY:322	PF01281:Ribosomal_L9_N:2055	PF00056:Ldh_1_N:1147	PF03143:GTP_EFTU_D3:15529	RF02230:sX11:196	PF04966:OprB:1513	PF07963:N_methyl:2883	PF03144:GTP_EFTU_D2:7725	PF00318:Ribosomal_S2:1171	RF00010:RNaseP_bact_a:3137
RF00095:snoPyro_CD:40	PF02421:FeoB_N:1703	RUF_145930_146042:-:184	RF01138:sR23:8018	RF01274:sR45:790	PF00549:Ligase_CoA:5246	PF00009:GTP_EFTU:3083	PF00467:KOW:3288	RUF_267882_267944:+:2401	RF00010:RNaseP_bact_a:9	RF00023:tmRNA:1694	RUF_522147_522347:+:1650	PF01012:ETF:941	PF00298:Ribosomal_L11:12229	PF00297:Ribosomal_L3:15421	PF00313:CSD:1203	RUF_448247_448391:+:7459	RF00062:HgcC:420	PF00691:OmpA:7443	RF00001:5S_rRNA:1578	RF01474:rli42:378	PF04545:Sigma70_r4:279	PF00210:Ferritin:2972	PF08240:ADH_N:161	PF00462:Glutaredoxin:2042	PF00584:SecE:10284	RUF_1349292_1349367:-:1233	PF00127:Copper-bind:1615	RUF_785389_785455:+:2556	RUF_5288137_5288356:+:1914	PF00297:Ribosomal_L3:15631	PF00347:Ribosomal_L6:309	RUF_2958269_2958350:-:2050	RF00127:t44:1082	PF00177:Ribosomal_S7:15169	RF00059:TPP:168	RUF_2927734_2927797:+:1389	RF01701:Cyano-1:2786	PF00252:Ribosomal_L16:7533	PF00327:Ribosomal_L30:1134	PF12836:HHH_3:2951
PF01918:Alba:36	PF04609:MCR_C:1660	PF08281:Sigma70_r4_2:156	RF01308:sR58:8018	PF01978:TrmB:702	PF00276:Ribosomal_L23:5210	PF00344:SecY:3072	RUF_3782852_3782954:-:3264	PF05853:DUF849:2225	PF08213:DUF1713:8	PF00081:Sod_Fe_N:1660	PF13451:zf-trcl:1526	RF00023:tmRNA:892	PF01389:OmpA_membrane:12209	PF00573:Ribosomal_L4:15405	PF00171:Aldedh:1172	RUF_568287_568557:-:7231	PF07927:YcfA:403	PF00012:HSP70:7296	PF00132:Hexapep:1545	PF01554:MatE:328	PF13544:N_methyl_2:278	RF00174:Cobalamin:2593	PF01116:F_bP_aldolase:152	PF00291:PALP:2011	PF00210:Ferritin:10111	PF03144:GTP_EFTU_D2:874	RUF_520500_520591:+:1612	PF01632:Ribosomal_L35p:2546	PF04957:RMF:1739	PF00467:KOW:15630	RUF_1883243_1883426:-:289	PF00466:Ribosomal_L10:1813	PF02465:FliD_N:981	PF01116:F_bP_aldolase:15066	RUF_2066744_2066830:-:135	RF01116:Yfr1:1109	RUF_2432877_2432950:+:2767	PF00237:Ribosomal_L22:7374	PF07650:KH_2:1114	RUF_1168414_1168491:+:2669
PF01937:DUF89:36	PF02745:MCR_alpha_N:1639	RF01139:sR2:150	RF01140:sR20:8015	PF04945:YHS:657	PF00673:Ribosomal_L5_C:5054	PF00366:Ribosomal_S17:2992	PF00009:GTP_EFTU:3083	RF01118:PK-G12rRNA:2093	RUF_710138_710483:+:8	PF00691:OmpA:1412	RF00013:6S:1395	PF01855:POR_N:879	PF00575:S1:12201	PF04390:LptE:15400	PF02482:Ribosomal_S30AE:1070	RUF_1006530_1006664:+:7131	PF00572:Ribosomal_L13:390	PF03118:RNA_pol_A_CTD:7261	PF10048:DUF2282:1106	RF00616:LhrC:320	PF00313:CSD:276	RUF_3837387_3837455:-:2512	PF08343:RNR_N:146	PF01632:Ribosomal_L35p:1914	RUF_254498_254611:+:9428	PF00037:Fer4:777	PF02507:PSI_PsaF:1579	RF01118:PK-G12rRNA:2530	RF00195:RsmY:1706	PF00573:Ribosomal_L4:15619	PF00831:Ribosomal_L29:261	RUF_1931_2131:+:1803	PF00550:PP-binding:833	PF05257:CHAP:14824	RUF_1411268_1411314:+:84	RF01701:Cyano-1:1096	RUF_323413_323780:+:2751	PF00327:Ribosomal_L30:7245	PF00338:Ribosomal_S10:894	PF00691:OmpA:2488
RUF_1066717_1066898:+:36	PF02240:MCR_gamma:1633	PF13894:zf-C2H2_4:142	RF01304:sR5:8015	RUF_2411637_2411800:-:588	RUF_106996_107065:+:4989	PF03144:GTP_EFTU_D2:2943	PF00366:Ribosomal_S17:2977	RUF_470096_470402:+:2089	PF02415:Chlam_PMP:7	PF00573:Ribosomal_L4:1390	PF05067:Mn_catalase:1354	PF00766:ETF_alpha:877	PF00281:Ribosomal_L5:12174	PF00181:Ribosomal_L2:15389	PF01814:Hemerythrin:1068	RUF_1540580_1540696:-:7072	PF00411:Ribosomal_S11:322	PF13505:OMP_b-brl:7243	PF00313:CSD:1041	RF00238:ctRNA_pND324:303	RUF_2142581_2142647:+:256	PF06013:WXG100:2416	RF01342:CRISPR-DR32:142	PF00267:Porin_1:1852	RUF_1400753_1400836:+:9349	PF01551:Peptidase_M23:692	PF00223:PsaA_PsaB:1507	PF03144:GTP_EFTU_D2:2297	RF01755:rmf:1586	PF00203:Ribosomal_S19:15616	PF00411:Ribosomal_S11:260	RUF_35603_35803:+:1725	PF03963:FlgD:820	RF00001:5S_rRNA:14798	PF00542:Ribosomal_L12:72	PF13544:N_methyl_2:1095	RUF_1536910_1536985:+:2466	PF03946:Ribosomal_L11_N:7225	RF00127:t44:863	PF05532:CsbD:2407
RUF_1266696_1266816:-:36	PF02241:MCR_beta:1519	RUF_382303_382481:-:142	RF01305:sR51:8015	RF01312:sR9:584	RUF_123734_123796:+:4956	PF01000:RNA_pol_A_bac:2864	PF03144:GTP_EFTU_D2:2928	PF06355:Aegerolysin:2084	PF00312:Ribosomal_S15:6	PF01000:RNA_pol_A_bac:1301	PF00269:SASP:1254	RUF_98112_98243:+:816	PF00691:OmpA:12032	PF00276:Ribosomal_L23:15360	PF00118:Cpn60_TCP1:1047	RUF_1640326_1640455:-:6906	PF00380:Ribosomal_S9:320	PF07719:TPR_2:7190	RUF_72674_72781:+:956	PF01361:Tautomerase:241	PF00575:S1:232	PF02416:MttA_Hcf106:2364	PF00542:Ribosomal_L12:134	RUF_1824176_1824235:+:1802	RUF_1985949_1985996:+:9013	RUF_1758418_1758557:-:681	PF01116:F_bP_aldolase:1403	PF00267:Porin_1:2260	RUF_2244040_2244160:+:1465	PF00189:Ribosomal_S3_C:15613	RUF_536972_537026:+:259	RUF_1945_2129:+:1692	PF02482:Ribosomal_S30AE:760	PF04298:Zn_peptidase_2:14454	RF01356:CRISPR-DR28:72	PF14245:Pilin_PilA:1043	PF00076:RRM_1:2433	PF00444:Ribosomal_L36:7223	RF00169:Bacteria_small_SRP:852	RUF_4700592_4700797:-:2355
PF07992:Pyr_redox_2:32	PF02783:MCR_beta_N:1416	PF07754:DUF1610:134	RF01149:sR10:8013	RF01140:sR20:520	RF01118:PK-G12rRNA:4678	PF00281:Ribosomal_L5:2840	PF00344:SecY:2926	RUF_258920_259226:+:2080	PF13083:KH_4:6	RUF_3963051_3963133:-:1282	PF14879:DUF4489:1243	RF00557:L10_leader:788	PF03143:GTP_EFTU_D3:11719	PF02896:PEP-utilizers_C:15342	RUF_5340751_5340877:+:1039	RF00169:Bacteria_small_SRP:6772	RUF_764379_764480:+:319	PF01228:Gly_radical:6916	PF13103:TonB_2:732	PF02378:PTS_EIIC:233	PF00691:OmpA:226	PF07497:Rho_RNA_bind:2318	PF02866:Ldh_1_C:130	RF00140:Alpha_RBS:1772	PF01165:Ribosomal_S21:8825	PF01476:LysM:650	PF00016:RuBisCO_large:1321	PF00466:Ribosomal_L10:2105	PF00216:Bac_DNA_binding:1422	PF00347:Ribosomal_L6:15597	PF00238:Ribosomal_L14:255	PF03948:Ribosomal_L9_C:1628	RUF_1397941_1397990:+:704	RF00005:tRNA:14444	PF00468:Ribosomal_L34:69	RF01343:CRISPR-DR33:1035	RUF_643964_644173:+:2416	RF01854:Bacteria_large_SRP:7086	PF01000:RNA_pol_A_bac:818	RUF_4178251_4178544:-:2121
PF01880:Desulfoferrodox:28	PF00301:Rubredoxin:1320	RUF_328870_328986:-:128	RF01141:sR18:8009	PF02150:RNA_POL_M_15KD:503	RF00559:L21_leader:4472	PF00411:Ribosomal_S11:2814	PF01000:RNA_pol_A_bac:2853	RUF_2922073_2922379:+:2047	RUF_461496_461553:+:6	PF00338:Ribosomal_S10:1280	PF01473:CW_binding_1:992	PF02515:CoA_transf_3:773	PF03144:GTP_EFTU_D2:11697	RUF_2875638_2876590:+:15318	RUF_5256732_5256900:+:1005	RUF_241083_241192:+:6497	RF01343:CRISPR-DR33:303	PF00044:Gp_dh_N:6914	PF13770:DUF4169:697	RF00162:SAM:209	PF00072:Response_reg:214	PF00011:HSP20:2313	PF00298:Ribosomal_L11:117	RUF_1808870_1808959:+:1702	RUF_1771296_1771361:-:8729	PF00584:SecE:637	PF02427:PSI_PsaE:1299	PF00700:Flagellin_C:2094	PF00550:PP-binding:1412	PF03764:EFG_IV:15595	PF03719:Ribosomal_S5_C:250	PF02482:Ribosomal_S30AE:1583	RF00023:tmRNA:664	RUF_361448_361501:+:14364	PF03946:Ribosomal_L11_N:69	RUF_1222212_1222338:+:1022	PF00583:Acetyltransf_1:2362	RF00169:Bacteria_small_SRP:7073	PF00177:Ribosomal_S7:795	PF08085:Entericidin:2028
RUF_1_142:-:28	PF06397:Desulfoferrod_N:1273	RUF_384207_384270:+:127	RF00063:SscA:8003	RF00373:RNaseP_arch:484	PF00281:Ribosomal_L5:4403	PF00673:Ribosomal_L5_C:2716	PF00281:Ribosomal_L5:2838	RUF_372363_372669:+:2041	RUF_643304_643448:+:6	PF00333:Ribosomal_S5:1259	RUF_5860231_5860342:-:961	PF01558:POR:704	RUF_3772361_3772430:+:11504	PF00416:Ribosomal_S13:15306	RUF_4446789_4447392:-:987	RUF_1199651_1199763:-:6306	PF00829:Ribosomal_L21p:288	PF10736:DUF2527:6877	PF09917:DUF2147:563	PF01327:Pep_deformylase:203	PF02899:Phage_int_SAM_1:198	PF02559:CarD_CdnL_TRCF:2146	RUF_784073_784140:+:112	RF00169:Bacteria_small_SRP:1648	RUF_1954647_1954706:-:8417	PF00542:Ribosomal_L12:632	RUF_324243_324344:-:1208	PF00313:CSD:2093	RF00140:Alpha_RBS:1328	PF03947:Ribosomal_L2_C:15588	PF00327:Ribosomal_L30:248	PF04325:DUF465:1538	PF10796:Anti-adapt_IraP:646	PF04327:DUF464:14065	RF02221:sRNA-Xcc1:63	PF00421:PSII:876	RF01116:Yfr1:2303	RF00140:Alpha_RBS:6971	PF00416:Ribosomal_S13:782	PF00831:Ribosomal_L29:1688
RUF_405543_405720:+:28	RUF_333398_333480:+:1249	PF00125:Histone:122	RF01319:CRISPR-DR6:7986	PF04758:Ribosomal_S30:472	PF09424:YqeY:4386	RUF_116972_117180:+:2702	PF00411:Ribosomal_S11:2816	RUF_471121_471427:+:2029	RUF_841901_841974:+:6	PF00679:EFG_C:1254	PF06725:3D:897	PF00831:Ribosomal_L29:695	PF00411:Ribosomal_S11:11503	PF11967:RecO_N:15236	RUF_889108_889294:+:943	RUF_444943_445231:+:5672	PF00575:S1:273	PF00444:Ribosomal_L36:6861	PF00542:Ribosomal_L12:540	PF01809:Haemolytic:194	PF01632:Ribosomal_L35p:194	PF00584:SecE:2138	PF00627:UBA:107	PF03946:Ribosomal_L11_N:1629	RUF_105489_105574:+:8227	RUF_422188_422353:+:618	RUF_1459552_1459605:+:1185	PF00669:Flagellin_N:1971	RUF_5157963_5158032:+:1292	PF00281:Ribosomal_L5:15583	PF00276:Ribosomal_L23:234	PF01386:Ribosomal_L25p:1527	RUF_724649_724714:+:643	RUF_492975_493098:+:13972	PF00829:Ribosomal_L21p:62	RUF_1401196_1401712:+:873	RUF_1838650_1838755:+:2277	PF00333:Ribosomal_S5:6963	PF00238:Ribosomal_L14:679	PF01649:Ribosomal_S20p:1468
PF00534:Glycos_transf_1:27	RUF_647403_647476:+:1244	RUF_13215_14747:-:98	RF01309:sR60:7936	PF00575:S1:401	RF00023:tmRNA:4195	PF00828:Ribosomal_L18e:2629	PF00673:Ribosomal_L5_C:2716	PF13847:Methyltransf_31:1884	PF00861:Ribosomal_L18p:5	PF03143:GTP_EFTU_D3:1170	PF12652:CotJB:826	RUF_87368_87586:+:690	PF00831:Ribosomal_L29:11500	PF04608:PgpA:15218	RUF_2422730_2422886:+:941	RF02269:HPnc0580:5547	PF00467:KOW:272	RUF_4746051_4746145:-:6769	PF02627:CMD:525	RF00556:L19_leader:182	RUF_473511_474077:+:190	PF00550:PP-binding:2112	PF00938:Lipoprotein_3:98	PF00542:Ribosomal_L12:1616	RUF_2128844_2128962:+:8148	RUF_524958_525074:-:618	PF00796:PSI_8:1133	PF01000:RNA_pol_A_bac:1892	RUF_3675920_3676015:-:1282	PF00164:Ribosom_S12_S23:15575	PF00467:KOW:224	PF00542:Ribosomal_L12:1515	PF02894:GFO_IDH_MocA_C:638	PF03947:Ribosomal_L2_C:13936	RF02223:sX4:58	RUF_2042402_2042578:+:842	PF07465:PsaM:2195	PF00542:Ribosomal_L12:6947	PF01386:Ribosomal_L25p:671	RUF_4581610_4581911:-:1380
RUF_1000655_1000815:+:25	PF00702:Hydrolase:1238	PF06745:KaiC:89	RF01311:sR8:7763	PF05402:PqqD:340	RUF_132892_132962:+:4052	PF00444:Ribosomal_L36:2519	PF00444:Ribosomal_L36:2519	PF00542:Ribosomal_L12:1814	PF01308:Chlam_OMP:5	RF01343:CRISPR-DR33:1126	PF07501:G5:693	RUF_4139382_4139418:+:678	PF00444:Ribosomal_L36:11426	PF00466:Ribosomal_L10:15171	RUF_1798477_1798606:+:924	RUF_1351583_1351730:-:5426	PF03681:UPF0150:268	RF00140:Alpha_RBS:6744	PF00466:Ribosomal_L10:518	PF00137:ATP-synt_C:174	PF01936:NYN:186	PF04545:Sigma70_r4:1986	PF02800:Gp_dh_C:93	PF08534:Redoxin:1478	PF00467:KOW:8030	PF13183:Fer4_8:611	RUF_312428_313040:+:1097	PF01479:S4:1888	RUF_2362160_2362501:-:1268	PF00410:Ribosomal_S8:15564	PF00366:Ribosomal_S17:217	RUF_1470_1633:+:1266	RF01830:StyR-44:627	PF01476:LysM:13899	RF02234:sX15:58	RUF_299934_300040:+:799	RUF_2299516_2299795:+:2174	RF00630:P26:6939	PF00347:Ribosomal_L6:652	RUF_5070848_5071184:-:1300
PF13459:Fer4_15:24	PF00037:Fer4:1165	PF03144:GTP_EFTU_D2:87	RUF_258918_259053:+:7308	PF04014:Antitoxin-MazE:327	PF00364:Biotin_lipoyl:4026	PF00347:Ribosomal_L6:2451	PF00347:Ribosomal_L6:2447	PF00132:Hexapep:1674	PF00006:ATP-synt_ab:4	PF01783:Ribosomal_L32p:1095	PF02915:Rubrerythrin:680	PF00367:PTS_EIIB:675	PF00252:Ribosomal_L16:11106	PF01751:Toprim:15167	PF12769:DUF3814:918	RUF_1427602_1427687:-:5112	PF13609:Porin_4:266	RF02031:tpke11:6738	RUF_365270_365324:+:500	PF12844:HTH_19:174	RUF_1461014_1461125:+:185	PF04296:DUF448:1771	PF00466:Ribosomal_L10:87	RUF_388568_388661:+:1286	RF00005:tRNA:7972	PF04170:NlpE:603	PF00009:GTP_EFTU:1094	RF01830:StyR-44:1870	PF02868:Peptidase_M4_C:1197	PF00252:Ribosomal_L16:15560	RF01674:P27:208	PF00829:Ribosomal_L21p:1200	PF04316:FlgM:616	PF01464:SLT:13748	RUF_1322020_1322077:+:54	RUF_2301717_2301837:+:794	RUF_2638186_2638475:+:2028	PF00298:Ribosomal_L11:6932	PF00281:Ribosomal_L5:634	RUF_4919255_4919454:+:1160
PF14520:HHH_5:24	PF03951:Gln-synt_N:1106	PF01667:Ribosomal_S27e:75	RF01148:sR13:6930	RF01338:CRISPR-DR25:269	PF00118:Cpn60_TCP1:4007	PF03143:GTP_EFTU_D3:2395	PF00828:Ribosomal_L18e:2444	PF00466:Ribosomal_L10:1612	PF00085:Thioredoxin:4	RUF_1434701_1434823:+:1071	PF00037:Fer4:670	PF00155:Aminotran_1_2:671	PF00327:Ribosomal_L30:10729	PF03144:GTP_EFTU_D2:15095	PF13397:DUF4109:790	RUF_595499_595601:-:5050	PF10549:ORF11CD3:244	RF01795:FourU:6713	PF00118:Cpn60_TCP1:441	RF00167:Purine:168	PF00009:GTP_EFTU:172	RF01783:b55:1701	PF01519:DUF16:81	PF00830:Ribosomal_L28:1273	PF02357:NusG:7498	PF00691:OmpA:597	PF00032:Cytochrom_B_C:1026	PF00453:Ribosomal_L20:1784	RF00166:PrrB_RsmZ:1172	PF00831:Ribosomal_L29:15552	PF00679:EFG_C:207	PF00313:CSD:1177	PF06178:KdgM:591	PF00298:Ribosomal_L11:13615	RUF_940551_940901:+:54	RUF_2301123_2301230:+:792	RUF_2596654_2596718:+:2022	PF00203:Ribosomal_S19:6763	PF01746:tRNA_m1G_MT:624	RUF_1146074_1146283:+:1051
PF11387:DUF2795:23	PF14347:DUF4399:1090	PF00380:Ribosomal_S9:74	RF01273:sR34:6677	PF13248:zf-ribbon_3:259	PF00203:Ribosomal_S19:3946	PF00238:Ribosomal_L14:2328	PF03143:GTP_EFTU_D3:2395	PF00831:Ribosomal_L29:1480	PF00411:Ribosomal_S11:4	PF00216:Bac_DNA_binding:1061	PF03990:DUF348:656	PF06050:HGD-D:656	PF01632:Ribosomal_L35p:10716	RUF_4178514_4178582:+:15019	PF00582:Usp:772	RUF_439166_439283:+:4728	PF00281:Ribosomal_L5:227	PF02901:PFL:6705	PF00009:GTP_EFTU:396	PF00367:PTS_EIIB:165	PF00571:CBS:170	RF01688:Actino-pnp:1700	PF00358:PTS_EIIA_1:79	PF00691:OmpA:1271	PF00829:Ribosomal_L21p:7349	PF00009:GTP_EFTU:578	PF02874:ATP-synt_ab_N:971	PF00673:Ribosomal_L5_C:1780	PF05736:OprF:1114	PF00338:Ribosomal_S10:15549	PF07650:KH_2:193	RUF_35144_35306:+:1166	RF00128:GlmY_tke1:588	PF00313:CSD:13438	PF01197:Ribosomal_L31:50	PF04485:NblA:783	PF02507:PSI_PsaF:2002	PF00861:Ribosomal_L18p:6746	PF00828:Ribosomal_L18e:616	RUF_1142850_1142930:+:1033
PF00137:ATP-synt_C:22	RUF_329870_330028:+:1081	PF12327:FtsZ_C:69	RF01145:sR14:6498	PF01200:Ribosomal_S28e:249	PF02629:CoA_binding:3934	PF01176:eIF-1a:2320	PF00831:Ribosomal_L29:2377	RUF_267086_267386:+:1451	PF00575:S1:4	RUF_3967233_3967350:-:1060	RF00005:tRNA:628	RUF_466362_466653:-:646	PF00828:Ribosomal_L18e:10673	PF11842:DUF3362:14998	PF02566:OsmC:676	RUF_1482857_1482974:-:4538	PF00707:IF3_C:224	RUF_4860168_4860387:-:6685	PF05362:Lon_C:387	PF00575:S1:165	PF00164:Ribosom_S12_S23:166	PF00109:ketoacyl-synt:1659	PF00012:HSP70:77	PF00497:SBP_bac_3:1257	PF00542:Ribosomal_L12:7158	RUF_1771573_1771779:+:501	PF03143:GTP_EFTU_D3:965	PF00347:Ribosomal_L6:1733	PF03764:EFG_IV:1101	PF01632:Ribosomal_L35p:15503	PF00252:Ribosomal_L16:189	RUF_2919718_2919877:+:1121	RF00140:Alpha_RBS:571	PF00164:Ribosom_S12_S23:13436	PF00691:OmpA:48	PF02507:PSI_PsaF:779	RUF_2281075_2281199:+:1989	PF00189:Ribosomal_S3_C:6728	PF03947:Ribosomal_L2_C:615	RUF_3045081_3045312:-:1026
PF04758:Ribosomal_S30:22	PF02249:MCR_alpha:1069	PF00133:tRNA-synt_1:61	RF01144:sR17:6091	RF01304:sR5:233	PF00297:Ribosomal_L3:3899	PF00410:Ribosomal_S8:2255	PF00238:Ribosomal_L14:2324	PF00252:Ribosomal_L16:1346	PF01027:Bax1-I:4	RUF_1131389_1131521:-:1046	PF11007:CotJA:624	PF02771:Acyl-CoA_dh_N:579	PF03118:RNA_pol_A_CTD:10653	PF00831:Ribosomal_L29:14936	PF08240:ADH_N:668	RUF_97062_97251:+:4419	PF00253:Ribosomal_S14:220	PF10431:ClpB_D2-small:6667	PF09361:Phasin_2:386	PF01553:Acyltransferase:165	RUF_1878245_1878301:+:164	PF05198:IF3_N:1644	PF00044:Gp_dh_N:77	PF08240:ADH_N:1224	PF01197:Ribosomal_L31:6740	PF00216:Bac_DNA_binding:476	PF00679:EFG_C:955	RUF_3067114_3067183:+:1693	PF03144:GTP_EFTU_D2:1037	PF00237:Ribosomal_L22:15501	PF00281:Ribosomal_L5:183	PF03150:CCP_MauG:1077	PF00285:Citrate_synt:553	PF01386:Ribosomal_L25p:13284	PF00831:Ribosomal_L29:48	PF00395:SLH:774	RUF_1421317_1421474:+:1926	PF03143:GTP_EFTU_D3:6621	PF00366:Ribosomal_S17:541	PF04972:BON:941
PF09202:Rio2_N:21	PF03201:HMD:984	PF10988:DUF2807:58	RF01123:sR35:6063	PF01206:TusA:231	RUF_84130_84195:+:3807	PF01165:Ribosomal_S21:2253	PF01176:eIF-1a:2320	PF00572:Ribosomal_L13:1322	PF03797:Autotransporter:4	PF00575:S1:1040	RUF_240228_240524:+:611	PF01381:HTH_3:548	PF00829:Ribosomal_L21p:10596	PF13409:GST_N_2:14798	PF00581:Rhodanese:659	RUF_1580192_1580321:+:4073	PF04545:Sigma70_r4:217	PF00829:Ribosomal_L21p:6606	PF01346:FKBP_N:381	RF01478:rli47:165	PF00589:Phage_integrase:156	PF02151:UVR:1570	RUF_271991_272048:+:76	RF02274:AniS:1222	PF03946:Ribosomal_L11_N:6462	PF03143:GTP_EFTU_D3:461	PF02605:PsaL:932	PF01389:OmpA_membrane:1677	PF00831:Ribosomal_L29:1005	PF03144:GTP_EFTU_D2:15501	PF00333:Ribosomal_S5:183	PF14693:Ribosomal_TL5_C:1063	PF01551:Peptidase_M23:538	RUF_529860_529959:+:13246	RUF_1412972_1413046:+:45	PF01701:PSI_PsaJ:764	RF01734:crcB:1878	PF00410:Ribosomal_S8:6560	RF00013:6S:527	PF03946:Ribosomal_L11_N:933
RUF_169353_169799:+:21	PF02505:MCR_D:965	PF01261:AP_endonuc_2:57	RF01133:sR3:6062	RF00005:tRNA:223	PF00831:Ribosomal_L29:3781	PF00831:Ribosomal_L29:2234	PF00410:Ribosomal_S8:2255	PF02482:Ribosomal_S30AE:1301	PF03958:Secretin_N:4	RUF_3885865_3885968:-:1020	PF00436:SSB:606	PF01869:BcrAD_BadFG:542	PF00318:Ribosomal_S2:10435	PF01389:OmpA_membrane:14648	RF00169:Bacteria_small_SRP:652	RF00010:RNaseP_bact_a:3953	PF01783:Ribosomal_L32p:211	RF01766:cspA:6605	PF02954:HTH_8:378	PF00813:FliP:163	RUF_1786503_1786748:+:156	PF02609:Exonuc_VII_S:1559	PF00471:Ribosomal_L33:72	PF00831:Ribosomal_L29:1138	RUF_1813598_1813722:-:6421	PF05036:SPOR:434	PF02419:PsbL:898	RF01766:cspA:1666	PF00009:GTP_EFTU:992	PF00238:Ribosomal_L14:15459	PF00009:GTP_EFTU:181	PF01479:S4:1046	PF02090:SPAM:514	PF03946:Ribosomal_L11_N:13078	PF00203:Ribosomal_S19:42	PF04839:PSRP-3_Ycf65:746	RUF_986008_986414:+:1708	PF00467:KOW:6257	PF00831:Ribosomal_L29:525	PF00550:PP-binding:876
RUF_1296273_1296514:+:19	PF13229:Beta_helix:948	PF01918:Alba:54	RF01124:sR36:5727	PF03144:GTP_EFTU_D2:217	PF00208:ELFV_dehydrog:3767	PF00253:Ribosomal_S14:2165	PF00253:Ribosomal_S14:2162	PF00298:Ribosomal_L11:1297	PF05198:IF3_N:4	RF00001:5S_rRNA:1003	PF00669:Flagellin_N:586	PF00441:Acyl-CoA_dh_1:538	PF00203:Ribosomal_S19:10402	PF00347:Ribosomal_L6:14517	RUF_3847966_3848362:-:625	RF02194:HPnc0260:3857	PF00338:Ribosomal_S10:210	PF02800:Gp_dh_C:6376	PF00575:S1:367	PF08279:HTH_11:161	PF00177:Ribosomal_S7:154	PF00673:Ribosomal_L5_C:1538	PF02274:Amidinotransf:72	PF00444:Ribosomal_L36:1130	PF00298:Ribosomal_L11:5889	PF00208:ELFV_dehydrog:426	PF00101:RuBisCO_small:895	PF00691:OmpA:1652	RUF_745545_745612:+:983	PF00366:Ribosomal_S17:15456	PF14492:EFG_II:181	PF00467:KOW:1032	PF00116:COX2:489	RUF_2127952_2128071:+:12917	PF00453:Ribosomal_L20:39	PF13442:Cytochrome_CBB3:740	RUF_2622882_2623090:+:1681	PF00181:Ribosomal_L2:6083	PF00467:KOW:518	PF01783:Ribosomal_L32p:832
PF00374:NiFeSe_Hases:17	PF00122:E1-E2_ATPase:939	PF01907:Ribosomal_L37e:50	RF01130:sR46:5649	PF02915:Rubrerythrin:190	PF02817:E3_binding:3689	PF03946:Ribosomal_L11_N:2146	PF03946:Ribosomal_L11_N:2146	PF05638:DUF796:1263	PF06968:BATS:4	PF00252:Ribosomal_L16:1002	PF02620:DUF177:559	PF02775:TPP_enzyme_C:538	RUF_1925568_1925916:+:10390	PF00673:Ribosomal_L5_C:14468	RUF_2552941_2553153:+:604	PF10417:1-cysPrx_C:3619	PF01250:Ribosomal_S6:209	PF00673:Ribosomal_L5_C:6206	PF00177:Ribosomal_S7:358	PF12697:Abhydrolase_6:158	PF00466:Ribosomal_L10:152	PF03405:FA_desaturase_2:1505	PF00113:Enolase_C:71	PF01176:eIF-1a:1094	PF00466:Ribosomal_L10:5660	PF13568:OMP_b-brl_2:425	PF00006:ATP-synt_ab:861	RF00114:S15:1619	PF00466:Ribosomal_L10:977	RF00140:Alpha_RBS:15442	PF00189:Ribosomal_S3_C:173	PF00673:Ribosomal_L5_C:1006	PF00216:Bac_DNA_binding:476	PF01479:S4:12828	PF00550:PP-binding:39	PF02341:RcbX:732	PF00636:Ribonuclease_3:1613	PF00366:Ribosomal_S17:6070	PF00575:S1:514	PF00542:Ribosomal_L12:830
PF01667:Ribosomal_S27e:17	RUF_516411_516560:+:939	PF02002:TFIIE_alpha:49	RUF_505722_505820:+:4946	RUF_595498_595590:+:185	PF02779:Transket_pyr:3633	PF00471:Ribosomal_L33:2015	PF00471:Ribosomal_L33:2015	PF00366:Ribosomal_S17:1247	PF07548:ChlamPMP_M:4	PF00044:Gp_dh_N:1000	RUF_1572619_1572868:+:555	PF02812:ELFV_dehydrog_N:531	PF14492:EFG_II:10378	PF00111:Fer2:14406	PF11774:Lsr2:599	PF09442:DUF2018:3347	PF00416:Ribosomal_S13:203	PF00313:CSD:6178	PF00106:adh_short:356	PF00583:Acetyltransf_1:157	PF03030:H_PPase:148	PF00416:Ribosomal_S13:1489	PF02978:SRP_SPB:70	RUF_1795979_1796180:+:1075	RUF_826209_826259:+:5553	PF00550:PP-binding:404	PF02788:RuBisCO_large_N:845	PF00237:Ribosomal_L22:1581	PF01447:Peptidase_M4:968	PF00575:S1:15438	PF00466:Ribosomal_L10:169	PF00163:Ribosomal_S4:994	PF00313:CSD:475	PF00578:AhpC-TSA:12681	RF02242:Xoo5:39	PF03764:EFG_IV:693	PF01740:STAS:1587	PF00687:Ribosomal_L1:5675	PF03989:DNA_gyraseA_C:513	PF08281:Sigma70_r4_2:813
PF04879:Molybdop_Fe4S4:17	PF03143:GTP_EFTU_D3:876	PF03764:EFG_IV:49	RF01275:sR22:4365	PF00428:Ribosomal_60s:183	PF00181:Ribosomal_L2:3585	PF00416:Ribosomal_S13:1959	PF00416:Ribosomal_S13:1955	PF00253:Ribosomal_S14:1243	PF07577:DUF1547:4	PF00297:Ribosomal_L3:968	RUF_1832725_1833036:-:537	PF04794:YdjC:523	PF00163:Ribosomal_S4:10373	PF00281:Ribosomal_L5:14399	PF00085:Thioredoxin:573	RUF_1034648_1034747:+:3340	PF00347:Ribosomal_L6:199	PF00575:S1:6143	PF00254:FKBP_C:348	PF00391:PEP-utilizers:153	PF03118:RNA_pol_A_CTD:147	PF08962:DUF1876:1467	RUF_195330_195874:+:69	RF01766:cspA:1020	RUF_2071627_2071773:-:5361	PF12732:YtxH:388	PF01701:PSI_PsaJ:820	PF00009:GTP_EFTU:1565	RF00444:PrrF:961	PF00009:GTP_EFTU:15429	PF03764:EFG_IV:169	PF13416:SBP_bac_8:988	PF00267:Porin_1:474	PF00572:Ribosomal_L13:12672	PF03118:RNA_pol_A_CTD:36	PF00081:Sod_Fe_N:691	PF00444:Ribosomal_L36:1580	PF00831:Ribosomal_L29:5569	PF05239:PRC:507	RF00005:tRNA:805
PF13447:Multi-haem_cyto:17	PF02915:Rubrerythrin:807	PF08423:Rad51:49	RF01127:sR42:3956	PF13193:AMP-binding_C:176	PF08442:ATP-grasp_2:3538	PF03764:EFG_IV:1942	PF00327:Ribosomal_L30:1860	PF00276:Ribosomal_L23:1226	PF07973:tRNA_SAD:4	RUF_4757060_4757183:+:965	PF00700:Flagellin_C:521	PF10371:EKR:512	RUF_3786034_3786106:+:10283	PF00410:Ribosomal_S8:14289	PF12900:Pyridox_ox_2:573	RUF_240146_240245:-:2946	PF00132:Hexapep:196	PF00550:PP-binding:6124	PF00380:Ribosomal_S9:328	RF01492:rli28:148	PF00297:Ribosomal_L3:144	PF02823:ATP-synt_DE_N:1426	RUF_604584_604896:+:69	PF00313:CSD:1012	RUF_794960_795029:-:5117	PF04542:Sigma70_r2:352	RUF_390563_390656:-:777	PF00861:Ribosomal_L18p:1469	PF00166:Cpn10:874	PF14492:EFG_II:15406	PF00828:Ribosomal_L18e:163	PF00253:Ribosomal_S14:961	PF02866:Ldh_1_C:435	PF00687:Ribosomal_L1:12540	RUF_955453_955771:+:36	PF00291:PALP:688	PF02532:PsbI:1538	PF00416:Ribosomal_S13:5557	PF00252:Ribosomal_L16:473	PF03143:GTP_EFTU_D3:783
PF13458:Peripla_BP_6:17	PF00687:Ribosomal_L1:724	PF00009:GTP_EFTU:48	RF01142:sR19:3483	RUF_807535_807619:-:174	PF00676:E1_dh:3486	PF00327:Ribosomal_L30:1860	PF00237:Ribosomal_L22:1828	PF00216:Bac_DNA_binding:1162	PF08239:SH3_3:4	PF00673:Ribosomal_L5_C:961	PF06257:DUF1021:496	PF02826:2-Hacid_dh_C:503	PF00333:Ribosomal_S5:10230	PF00700:Flagellin_C:14230	PF04686:SsgA:536	PF12323:HTH_OrfB_IS605:2736	PF00203:Ribosomal_S19:196	PF06480:FtsH_ext:6043	PF03938:OmpH:324	PF08032:SpoU_sub_bind:147	PF00333:Ribosomal_S5:144	PF13083:KH_4:1392	PF07992:Pyr_redox_2:67	PF00189:Ribosomal_S3_C:988	RUF_2315349_2315399:+:5096	PF03785:Peptidase_C25_C:350	PF00037:Fer4:776	RUF_3579522_3579609:+:1440	PF00416:Ribosomal_S13:849	PF00298:Ribosomal_L11:15397	PF01479:S4:157	RUF_292190_292422:+:959	PF00364:Biotin_lipoyl:422	PF00380:Ribosomal_S9:12473	PF00419:Fimbrial:32	PF02788:RuBisCO_large_N:678	PF01383:CpcD:1520	PF00627:UBA:5483	PF00196:GerE:453	RUF_929766_930017:+:782
PF13938:DUF4213:17	PF03144:GTP_EFTU_D2:680	PF03143:GTP_EFTU_D3:48	RF00065:snoR9:2960	RUF_2952841_2953031:-:172	PF00828:Ribosomal_L18e:3442	PF00237:Ribosomal_L22:1830	PF00177:Ribosomal_S7:1814	PF00203:Ribosomal_S19:1145	PF14693:Ribosomal_TL5_C:4	PF01250:Ribosomal_S6:934	PF09424:YqeY:467	PF00679:EFG_C:490	PF00276:Ribosomal_L23:10211	PF00467:KOW:14198	PF01152:Bac_globin:520	PF00210:Ferritin:2544	PF01165:Ribosomal_S21:194	PF00163:Ribosomal_S4:6039	PF07504:FTP:322	PF06177:QueT:136	RUF_1503796_1503882:+:144	PF00338:Ribosomal_S10:1313	RUF_469310_469373:+:64	PF00252:Ribosomal_L16:987	PF00687:Ribosomal_L1:5017	PF00687:Ribosomal_L1:347	PF00416:Ribosomal_S13:774	PF00410:Ribosomal_S8:1386	PF00673:Ribosomal_L5_C:846	RF01356:CRISPR-DR28:15385	PF00203:Ribosomal_S19:156	PF07650:KH_2:948	PF00582:Usp:417	PF00829:Ribosomal_L21p:12340	PF01016:Ribosomal_L27:32	RUF_1069517_1069581:+:633	PF00502:Phycobilisome:1490	PF01000:RNA_pol_A_bac:5457	PF00627:UBA:431	RUF_4333197_4333259:-:747
PF01568:Molydop_binding:16	PF00403:HMA:675	PF00004:AAA:44	RF01310:sR7:2945	PF00096:zf-C2H2:167	PF00180:Iso_dh:3379	PF00177:Ribosomal_S7:1821	PF03764:EFG_IV:1800	PF00400:WD40:1137	PF00009:GTP_EFTU:3	PF01479:S4:931	PF01880:Desulfoferrodox:397	RUF_1766775_1766903:+:478	PF00253:Ribosomal_S14:10210	PF00970:FAD_binding_6:14033	PF00012:HSP70:507	PF00578:AhpC-TSA:2405	PF01000:RNA_pol_A_bac:192	PF00118:Cpn60_TCP1:5976	PF00550:PP-binding:319	PF08239:SH3_3:129	PF00673:Ribosomal_L5_C:142	PF00575:S1:1291	RUF_661124_661186:+:63	PF00333:Ribosomal_S5:957	RUF_799559_799603:-:5006	PF01016:Ribosomal_L27:346	PF00430:ATP-synt_B:767	PF00467:KOW:1382	PF00679:EFG_C:842	PF00444:Ribosomal_L36:15299	PF00861:Ribosomal_L18p:152	PF00496:SBP_bac_5:927	RF00083:GlmZ_SraJ:397	PF02800:Gp_dh_C:12333	PF13505:OMP_b-brl:32	PF12323:HTH_OrfB_IS605:627	PF02533:PsbK:1407	PF00344:SecY:5338	PF00009:GTP_EFTU:428	RUF_1120876_1120920:+:736
PF01638:HxlR:16	PF00428:Ribosomal_60s:674	PF00298:Ribosomal_L11:43	RF01959:SSU_rRNA_archaea:2410	PF08271:TF_Zn_Ribbon:164	PF03719:Ribosomal_S5_C:3377	PF03947:Ribosomal_L2_C:1799	PF14492:EFG_II:1770	PF03144:GTP_EFTU_D2:1102	PF00069:Pkinase:3	PF00056:Ldh_1_N:927	PF13083:KH_4:391	RUF_864864_865034:-:473	PF00830:Ribosomal_L28:10170	PF00669:Flagellin_N:13999	PF13714:PEP_mutase:492	PF00471:Ribosomal_L33:2370	PF00831:Ribosomal_L29:190	PF00578:AhpC-TSA:5892	PF00453:Ribosomal_L20:309	PF00830:Ribosomal_L28:128	PF00453:Ribosomal_L20:141	PF01402:RHH_1:1288	PF02608:Bmp:62	PF11412:DsbC:929	PF00081:Sod_Fe_N:4984	PF00829:Ribosomal_L21p:343	PF00471:Ribosomal_L33:763	PF00252:Ribosomal_L16:1364	PF00181:Ribosomal_L2:836	PF00416:Ribosomal_S13:15291	PF00177:Ribosomal_S7:149	PF00237:Ribosomal_L22:906	PF03721:UDPG_MGDP_dh_N:395	PF00044:Gp_dh_N:12176	RUF_1816876_1816936:-:32	PF00111:Fer2:614	RUF_1421165_1421237:+:1378	PF00466:Ribosomal_L10:5333	PF00886:Ribosomal_S16:399	PF00338:Ribosomal_S10:708
PF03787:RAMPs:16	PF04210:MtrG:667	PF01157:Ribosomal_L21e:42	PF04021:Class_IIIsignal:2081	RUF_789531_789657:+:158	PF00044:Gp_dh_N:3344	PF14492:EFG_II:1770	PF01165:Ribosomal_S21:1731	PF00009:GTP_EFTU:1086	PF00111:Fer2:3	PF03719:Ribosomal_S5_C:910	PF00886:Ribosomal_S16:390	PF00436:SSB:455	PF00216:Bac_DNA_binding:10116	PF13183:Fer4_8:13983	PF00072:Response_reg:491	PF00449:Urease_alpha:1766	PF00893:Multi_Drug_Res:188	RF00005:tRNA:5845	RUF_3064806_3065044:+:305	RF01485:rli61:127	PF00542:Ribosomal_L12:138	RF00380:ykoK:1233	PF02779:Transket_pyr:61	RUF_299400_299548:+:907	RUF_1771564_1771617:-:4941	PF07719:TPR_2:340	PF02531:PsaD:751	PF00163:Ribosomal_S4:1362	PF00203:Ribosomal_S19:836	PF01000:RNA_pol_A_bac:15182	PF00575:S1:148	PF00203:Ribosomal_S19:875	PF04545:Sigma70_r4:385	PF01250:Ribosomal_S6:12164	PF00444:Ribosomal_L36:30	PF01383:CpcD:609	PF00737:PsbH:1346	RF00013:6S:5290	PF00164:Ribosom_S12_S23:390	PF00216:Bac_DNA_binding:696
PF08271:TF_Zn_Ribbon:16	PF00108:Thiolase_N:645	PF04998:RNA_pol_Rpb1_5:42	RF00001:5S_rRNA:1933	PF02294:7kD_DNA_binding:155	PF00583:Acetyltransf_1:3237	PF00252:Ribosomal_L16:1644	PF00252:Ribosomal_L16:1644	PF00550:PP-binding:1069	PF00132:Hexapep:3	PF00829:Ribosomal_L21p:874	PF01391:Collagen:389	PF00673:Ribosomal_L5_C:445	PF01281:Ribosomal_L9_N:10100	PF00253:Ribosomal_S14:13745	PF12840:HTH_20:491	PF00699:Urease_beta:1600	RF02221:sRNA-Xcc1:185	PF05198:IF3_N:5840	PF03947:Ribosomal_L2_C:285	PF13280:WYL:126	PF00550:PP-binding:138	PF03779:SPW:1195	PF00430:ATP-synt_B:60	PF13274:DUF4065:904	RUF_771514_771609:-:4780	PF00254:FKBP_C:339	PF01241:PSI_PSAK:749	RUF_3062558_3062623:+:1320	PF00691:OmpA:828	PF00327:Ribosomal_L30:15170	PF00181:Ribosomal_L2:144	PF00034:Cytochrom_C:855	PF00166:Cpn10:384	RUF_530907_531031:+:12130	PF00466:Ribosomal_L10:30	RUF_2013124_2013351:+:603	PF07862:Nif11:1265	PF00253:Ribosomal_S14:5228	PF03118:RNA_pol_A_CTD:358	PF00313:CSD:684
RUF_881753_881931:-:16	PF12798:Fer4_3:644	PF00333:Ribosomal_S5:41	RF01135:sR24:1575	RUF_1184670_1184784:-:152	PF00333:Ribosomal_S5:3232	PF00406:ADK:1622	PF03947:Ribosomal_L2_C:1627	PF00237:Ribosomal_L22:1047	PF00163:Ribosomal_S4:3	PF01632:Ribosomal_L35p:860	PF00483:NTP_transferase:372	RUF_3102225_3102564:-:438	RUF_1926349_1926462:+:10088	RUF_3451290_3451529:+:13698	PF00440:TetR_N:487	PF01479:S4:1539	PF00189:Ribosomal_S3_C:184	RF00128:GlmY_tke1:5776	PF01632:Ribosomal_L35p:280	PF02237:BPL_C:123	PF03948:Ribosomal_L9_C:138	PF01047:MarR:1085	PF00381:PTS-HPr:58	PF03358:FMN_red:900	PF14128:DUF4295:4771	PF01783:Ribosomal_L32p:330	PF00338:Ribosomal_S10:734	PF00276:Ribosomal_L23:1302	PF00114:Pilin:778	PF00430:ATP-synt_B:15167	PF03144:GTP_EFTU_D2:143	PF13407:Peripla_BP_4:853	PF13085:Fer2_3:382	PF00163:Ribosomal_S4:12106	PF01000:RNA_pol_A_bac:30	PF00453:Ribosomal_L20:594	PF00283:Cytochrom_B559:1263	PF05946:TcpA:5182	PF01782:RimM:333	PF00298:Ribosomal_L11:671
PF02579:Nitro_FeMo-Co:15	RUF_603955_604113:+:611	PF01248:Ribosomal_L7Ae:41	RF01129:sR44:1523	RUF_2191896_2192032:-:139	PF00056:Ldh_1_N:3224	RF00001:5S_rRNA:1601	PF00406:ADK:1539	PF00673:Ribosomal_L5_C:1017	PF00825:Ribonuclease_P:3	PF00238:Ribosomal_L14:855	PF01250:Ribosomal_S6:364	PF02770:Acyl-CoA_dh_M:425	PF01250:Ribosomal_S6:10041	PF00203:Ribosomal_S19:13482	PF00107:ADH_zinc_N:457	RUF_1209411_1209645:+:1484	PF00333:Ribosomal_S5:182	PF01196:Ribosomal_L17:5761	PF02868:Peptidase_M4_C:273	RF00059:TPP:123	PF00467:KOW:136	PF02518:HATPase_c:1056	PF01193:RNA_pol_L:57	PF01281:Ribosomal_L9_N:859	RUF_542134_542223:-:4725	PF00486:Trans_reg_C:313	PF00291:PALP:723	PF00253:Ribosomal_S14:1261	PF00163:Ribosomal_S4:775	PF00213:OSCP:15097	PF00237:Ribosomal_L22:134	RUF_303213_303420:+:835	PF00165:HTH_AraC:370	PF14693:Ribosomal_TL5_C:12087	PF01250:Ribosomal_S6:30	PF00223:PsaA_PsaB:587	PF00395:SLH:1223	PF00411:Ribosomal_S11:5084	PF00411:Ribosomal_S11:330	PF00829:Ribosomal_L21p:642
PF11794:HpaB_N:15	PF05440:MtrB:606	PF00091:Tubulin:40	RF00005:tRNA:1148	PF01402:RHH_1:136	PF00189:Ribosomal_S3_C:3223	PF00312:Ribosomal_S15:1527	PF00312:Ribosomal_S15:1527	PF03922:OmpW:1003	PF00829:Ribosomal_L21p:3	PF00163:Ribosomal_S4:847	PF00381:PTS-HPr:356	RUF_17750_17804:+:409	RF00023:tmRNA:9993	PF03466:LysR_substrate:13315	PF00140:Sigma70_r1_2:444	RUF_1644981_1645223:+:1477	PF00276:Ribosomal_L23:181	PF03946:Ribosomal_L11_N:5624	PF03143:GTP_EFTU_D3:267	RF01854:Bacteria_large_SRP:122	PF00573:Ribosomal_L4:136	PF12484:PE_PPE_C:1048	RUF_787980_788140:+:57	PF00298:Ribosomal_L11:849	PF05198:IF3_N:4686	PF07675:Cleaved_Adhesin:307	RF01739:glnA:721	PF00281:Ribosomal_L5:1247	RF00005:tRNA:772	PF00549:Ligase_CoA:15037	PF00573:Ribosomal_L4:131	PF00281:Ribosomal_L5:826	PF00984:UDPG_MGDP_dh:360	PF00181:Ribosomal_L2:11876	PF03143:GTP_EFTU_D3:30	PF11352:DUF3155:584	RUF_519331_519791:+:1208	PF00572:Ribosomal_L13:4994	PF00889:EF_TS:320	RUF_2320973_2321030:+:628
PF12801:Fer4_5:15	PF01226:Form_Nir_trans:564	PF00587:tRNA-synt_2b:39	RF01131:sR47:915	PF13551:HTH_29:134	PF00467:KOW:3185	PF00189:Ribosomal_S3_C:1515	PF00189:Ribosomal_S3_C:1515	RUF_76481_76551:+:994	PF00830:Ribosomal_L28:3	PF00861:Ribosomal_L18p:835	PF01245:Ribosomal_L19:336	PF14492:EFG_II:406	PF00297:Ribosomal_L3:9982	PF08281:Sigma70_r4_2:13259	RF01781:ASdes:435	RUF_1394945_1395155:+:1473	RF01364:CRISPR-DR51:181	PF02954:HTH_8:5595	PF00471:Ribosomal_L33:265	PF12850:Metallophos_2:121	PF00679:EFG_C:136	PF00140:Sigma70_r1_2:1042	PF00550:PP-binding:56	PF03719:Ribosomal_S5_C:813	PF00578:AhpC-TSA:4475	PF01364:Peptidase_C25:284	PF06298:PsbY:690	RF00140:Alpha_RBS:1241	PF01250:Ribosomal_S6:734	PF03118:RNA_pol_A_CTD:15028	PF03118:RNA_pol_A_CTD:131	PF00575:S1:815	PF00549:Ligase_CoA:342	PF07992:Pyr_redox_2:11812	PF00166:Cpn10:29	RUF_986994_987178:+:573	PF01494:FAD_binding_3:1176	PF00338:Ribosomal_S10:4947	PF00410:Ribosomal_S8:318	PF00009:GTP_EFTU:627
PF00571:CBS:14	PF01750:HycI:563	PF01247:Ribosomal_L35Ae:38	RF01121:sR38:885	PF11520:Cren7:129	PF00252:Ribosomal_L16:3032	PF09424:YqeY:1443	RF00001:5S_rRNA:1469	PF01144:CoA_trans:984	PF00877:NLPC_P60:3	PF00830:Ribosomal_L28:830	PF07883:Cupin_2:328	PF00830:Ribosomal_L28:405	PF03946:Ribosomal_L11_N:9954	PF03947:Ribosomal_L2_C:13155	PF00196:GerE:432	PF01979:Amidohydro_1:1434	PF03948:Ribosomal_L9_C:179	PF00453:Ribosomal_L20:5575	PF00309:Sigma54_AID:264	PF00238:Ribosomal_L14:120	RUF_1149800_1150136:+:132	PF11273:DUF3073:1033	PF01632:Ribosomal_L35p:56	PF00828:Ribosomal_L18e:791	PF12732:YtxH:4197	PF13085:Fer2_3:284	PF01716:MSP:668	PF00333:Ribosomal_S5:1234	PF00281:Ribosomal_L5:726	PF00861:Ribosomal_L18p:14924	PF00297:Ribosomal_L3:129	PF00238:Ribosomal_L14:802	PF00044:Gp_dh_N:326	RUF_1904455_1904670:+:11747	PF00252:Ribosomal_L16:29	RF00001:5S_rRNA:561	PF11623:DUF3252:1048	PF00044:Gp_dh_N:4819	RF00022:GcvB:318	PF00830:Ribosomal_L28:608
PF00582:Usp:14	PF09472:MtrF:552	PF03947:Ribosomal_L2_C:38	RUF_136703_136901:+:864	PF00111:Fer2:124	RF00557:L10_leader:3006	PF00203:Ribosomal_S19:1398	PF09424:YqeY:1384	PF00463:ICL:958	PF01176:eIF-1a:3	PF03118:RNA_pol_A_CTD:821	PF05257:CHAP:318	PF00208:ELFV_dehydrog:377	PF00707:IF3_C:9951	RUF_3472101_3472199:+:13048	PF00575:S1:430	PF13442:Cytochrome_CBB3:1361	PF00163:Ribosomal_S4:176	RF00001:5S_rRNA:5497	PF01474:DAHP_synth_2:260	PF00588:SpoU_methylase:119	PF00189:Ribosomal_S3_C:130	PF02749:QRPTase_N:1011	RF00005:tRNA:56	PF01521:Fe-S_biosyn:775	PF00312:Ribosomal_S15:4090	PF10365:DUF2436:280	RUF_1446318_1446429:-:664	PF08173:YbgT_YccB:1221	PF00164:Ribosom_S12_S23:694	PF00333:Ribosomal_S5:14912	PF00163:Ribosomal_S4:127	PF03144:GTP_EFTU_D2:800	PF02737:3HCDH_N:323	RUF_519077_519286:+:11732	PF00281:Ribosomal_L5:28	RF01419:IsrR:536	PF08844:DUF1815:921	PF01084:Ribosomal_S18:4782	PF00333:Ribosomal_S5:317	RUF_1119789_1120334:+:603
PF01037:AsnC_trans_reg:14	PF00374:NiFeSe_Hases:532	RUF_339351_339700:+:38	RUF_1285094_1285168:+:788	PF00118:Cpn60_TCP1:120	PF00338:Ribosomal_S10:2991	RUF_5038196_5038316:+:1324	PF00276:Ribosomal_L23:1299	RUF_264700_264759:+:955	PF01196:Ribosomal_L17:3	PF03764:EFG_IV:821	PF06397:Desulfoferrod_N:311	RF00230:T-box:364	PF00347:Ribosomal_L6:9904	PF00267:Porin_1:12929	PF02381:MraZ:429	RUF_1282387_1282578:+:1250	PF03719:Ribosomal_S5_C:176	PF00679:EFG_C:5403	PF01447:Peptidase_M4:258	RF00169:Bacteria_small_SRP:119	RUF_2134476_2134526:+:130	RUF_1197250_1197326:-:980	PF00883:Peptidase_M17:55	PF00366:Ribosomal_S17:748	PF00828:Ribosomal_L18e:4070	PF04324:Fer2_BFD:276	PF01788:PsbJ:650	PF00828:Ribosomal_L18e:1152	RUF_732702_733001:+:692	PF01250:Ribosomal_S6:14843	PF01000:RNA_pol_A_bac:127	PF00338:Ribosomal_S10:796	PF00725:3HCDH:318	RF00023:tmRNA:11420	PF00830:Ribosomal_L28:28	RUF_2854263_2854800:+:530	PF01176:eIF-1a:889	PF00276:Ribosomal_L23:4739	PF00344:SecY:295	PF07043:DUF1328:595
PF01458:UPF0051:14	PF05154:TM2:528	PF00252:Ribosomal_L16:37	RF01303:sR49:658	PF09921:DUF2153:119	PF00444:Ribosomal_L36:2986	PF00276:Ribosomal_L23:1299	PF04327:DUF464:1188	PF01632:Ribosomal_L35p:951	PF01311:Bac_export_1:3	PF01746:tRNA_m1G_MT:816	PF07719:TPR_2:310	PF00406:ADK:362	RF00114:S15:9765	PF04542:Sigma70_r2:12879	PF02467:Whib:428	PF02049:FliE:1241	PF00106:adh_short:169	PF05239:PRC:5385	PF00366:Ribosomal_S17:256	PF01783:Ribosomal_L32p:116	PF13444:Acetyltransf_5:128	PF05103:DivIVA:973	PF00886:Ribosomal_S16:54	PF08544:GHMP_kinases_C:745	RF00010:RNaseP_bact_a:3966	PF11794:HpaB_N:272	PF00550:PP-binding:619	PF00189:Ribosomal_S3_C:1107	RF00114:S15:687	PF00687:Ribosomal_L1:14792	PF00312:Ribosomal_S15:126	PF00556:LHC:781	PF06481:COX_ARM:314	RF00011:RNaseP_bact_b:11245	PF00118:Cpn60_TCP1:27	PF00037:Fer4:514	RF01372:CRISPR-DR59:885	RF00127:t44:4575	PF14492:EFG_II:283	RF01766:cspA:594
